# Supplementary material for: Patient perspectives of the Self-management and Educational Technology tool for Atrial Fibrillation (SETAF): A mixed-methods study in Singapore
Source: PLoS One. 2022 Jan 21;17(1):e0262033. doi: 10.1371/journal.pone.0262033 (PMC8782297; doi:10.1371/journal.pone.0262033)
Supplement: S1 Data — (ZIP) [file pone.0262033.s006.zip]

Archive with 44 entries (44 files):
- AFP2_IDI_0035.doc
- __MACOSX/._AFP2_IDI_0035.doc
- AFP2_IDI_0031.doc
- __MACOSX/._AFP2_IDI_0031.doc
- AFP2_IDI_0030.doc
- __MACOSX/._AFP2_IDI_0030.doc
- AFP2_IDI_0029.doc
- __MACOSX/._AFP2_IDI_0029.doc
- AFP2_IDI_0024.doc
- __MACOSX/._AFP2_IDI_0024.doc
- AFP2_IDI_0023.doc
- __MACOSX/._AFP2_IDI_0023.doc
- AFP2_IDI_0021.doc
- __MACOSX/._AFP2_IDI_0021.doc
- AFP2_IDI_0020.doc
- __MACOSX/._AFP2_IDI_0020.doc
- AFP2_IDI_0019.doc
- __MACOSX/._AFP2_IDI_0019.doc
- AFP2_IDI_0017.doc
- __MACOSX/._AFP2_IDI_0017.doc
- AFP2_IDI_0015.doc
- __MACOSX/._AFP2_IDI_0015.doc
- AFP2_IDI_0013.doc
- __MACOSX/._AFP2_IDI_0013.doc
- AFP2_IDI_0012.doc
- __MACOSX/._AFP2_IDI_0012.doc
- AFP2_IDI_0011.doc
- __MACOSX/._AFP2_IDI_0011.doc
- AFP2_IDI_0009.doc
- __MACOSX/._AFP2_IDI_0009.doc
- AFP2_IDI_0008.doc
- __MACOSX/._AFP2_IDI_0008.doc
- AFP2_IDI_0006.doc
- __MACOSX/._AFP2_IDI_0006.doc
- AFP2_IDI_0005.doc
- __MACOSX/._AFP2_IDI_0005.doc
- AFP2_IDI_0004.doc
- __MACOSX/._AFP2_IDI_0004.doc
- AFP2_IDI_0003.doc
- __MACOSX/._AFP2_IDI_0003.doc
- AFP2_IDI_0002.doc
- __MACOSX/._AFP2_IDI_0002.doc
- AFP2_IDI_0001.doc
- __MACOSX/._AFP2_IDI_0001.doc
